# Supplementary material for: Cluster Analysis of Short Sensory Profile Data Reveals Sensory-Based Subgroups in Autism Spectrum Disorder
Source: Int J Mol Sci. 2022 Oct 27;23(21):13030. doi: 10.3390/ijms232113030 (PMC9655407; doi:10.3390/ijms232113030)
Supplement: Supplementary file 1 [file ijms-23-13030-s001.zip]

Archive with 1 entries (1 files):
- ijms-1833616-supplementary.pdf
